# Supplementary material for: Oldest Known Eucalyptus Macrofossils Are from South America
Source: PLoS One. 2011 Jun 28;6(6):e21084. doi: 10.1371/journal.pone.0021084 (PMC3125177; doi:10.1371/journal.pone.0021084)
Supplement: Appendix S2 — Morphological dataset. (TXT) [file pone.0021084.s005.txt]

xread
'Gandolfo et al 2011 Appendix S2 Morphology Matrix in ss format'43 18
Lophostemon          00021000??00201000?000[02]0000--10?00110?00??0
Stockwellia          1000100???00110111?11001000--00?011?[12]?????1
Eucalyptopsis        11001000??0011[01][01]11?12001000--00??11?[12]?1????
Allosyncarpia        ????210?0?00100111010000000--0000??-2??????
Arillastrum          01010000?00021[01]011102000000--000020?[12]112??0
Angophora_costata    111[01]0111010121[01]00000000000100[12]000100[01]111100
Angophora_floribunda 111[01]0111010121[01]00000000000100[12]0001001111100
Angophora_hispida    11100[01]11010121[01]00000000000100[12]00010[01]1111100
C_sub_Corymbia       11111[01]010101111000001110[012]1100[123]000100[01]111000
C_sect_Naviculares   111111010101111000?0112021100[012]110100?111100
C_sect_Abbreviatae   11111[01]0101[01]111[01]000?01120211001110100?111000
E_deglupta           001[01]100[01]100111[01]00010212021111[12]00111[012]0110011
E_camaldulensis      0010110[01]100111[12]00010212021111[123]0111120110011
E_pleurocarpa        00111101101111000010200021110[12]011100[01]011001
E_erythrocorys       00111101101111000010200021110[12]00110[12]?011001
E_cloeziana          001011011011111000?0202021111[12]01101[012]?001011
E_sub_Eucalyptus     00101101101111[12]0[01]0102--021111[123]0[01]10[01][012]000101[01]
Patagonian_fossils   ????11?1???1??[01]00??0??201111?[34]????1[12]???????
;
cc - 0.42;
proc /;
optcode u 0.42;

#
$
;
cn {0 Vessel_aggregation mostly_solitary mostly_grouped;
{1 Paratracheal_vertical_parenchyma neither_confluent_or_banded_(scanty) either_confluent_or_banded;
{2 Crystalliferous_strands_in_the_vertical_parenchyma absent present;
{3 Stem_oil_ducts absent present_large_oil_ducts_in_pith present_small_oil_ducts_in_pith_and_cortex;
{4 Adult_leaves_phyllotaxy consitently_opposite_(opposite_decussate) at_least_partially_alternate_or_spiral_(opposte_disjunct) whorled;
{5 Adult_leaves_intramarginal_vein absent present;
{6 Angophoroid_trichomes absent present;
{7 Emergent_oil_glands absent present_incipient_condition_or_conspicuously_elongated;
{8 Oil_glands_number_of_cap_cells predominantly_four_per_gland predominantly_two_per_gland;
{9 Oil_gland_cap_cells without_micropapillae with_micropapillae;
{10 Oil_glands_radiating_trichomes absent present;
{11 Inflorescence_phyllotaxy indefinite_(disperse_or_flexible) opposite;
{12 Inflorescence_branching panicles_only panicles_plus_thrysoides_metabotryoides_etc thrysoides_botryoides_etc_sometimes_monads monads_predominating;
{13 Inflorescence_bracts_(recaulescence_in_inflorescence) partially_or_completely_fused_to_the_infloresence_axis free_from_the_inflorescence_axes;
{14 Number_of_flowers_per_umbellaster 3 5-7 >7;
{15 Flowers_in_umbellaster free fused;
{16 Anthopodium_(e.g._pedicel) present_(anthopodium_elongated) absent_flowers_sessile_(anthopodium_not_elongated);
{17 Arillastrum_type_trichomes_on_inflorescence_or_floral_parts absent present;
{18 Floral_sclereids_at_anthesis absent_(may_develop_in_fruit) present;
{19 Hypanthium_abscission absent_hypanthium_persistent circumscissile;
{20 Perianth_mery 5(-6) not_fixed_4-5 fixed_4;
{21 Calyx sepals_free sepals_connate_forming_an_operculum;
{22 Calyx_(free_or_opercular) persistant_often_to_fruiting_stage shed_at_anthesis_with_corolla caducous;
{23 Corolla_morphology well_developed_petals_free_or_corolla_opercular petals_highly_reduced_corolla_rudimentary;
{24 Corolla petals_free_but_may_adhere_to_calyx petals_coherent_(margins_discernable) petals_connate_(margins_usually_not_discernable);
{25 Corolla_(free_or_opercular) persistent lost_at_anthesis;
{26 Petals_with_keel-limb_structure_(staminophore_or_homologue) absent present;
{27 Petal_limb_morphology_at_anthesis petal_limbs_(stamens_not_epipetalous) staminophore_(stamens_epipetalous);
{28 Petal_limb_or_staminophore_development beginning_as_separate_buttresses continous_circumfloral_ring_throughout_development;
{29 Carpel_number 1-2 3 4 5 6;
{30 Style_tip_engaged_in_pit_in_corolla_before_anthesis absent present;
{31 Stigma_papillae long_(greater_than_60_microns) short_(less_than_60_microns);
{32 Ovule_arrangement not_in_distinct_rows in_two_to_ten_vertical_rows;
{33 Ovules anatropous hemitropous campylotropous;
{34 Fruit_valves enclosed level_to_exserted;
{35 Disc_in_fruit descending level ascending;
{36 Number_of_seeds_in_fruit greater_than_1_per_locule 1_per_locule less_than_1_per_locule;
{37 Seeds_at_maturity bitegmic_with_the_inner_clearly_developed_and_suberized unitegmic_or_bitegmic_with_the_inner_unsuberized;
{38 Well-organized_crystalliferous_layer_in_the_testa absent present;
{39 Outer_integument_of_the_ovule_or_seed 2_cells_thick 4_cells_thick 6_to_8_cells_thick;
{40 Mature_seed_cracking_of_the_seed_coat absent present;
{41 Mature_seed_raphe absent present;
{42 Cotyledons entire emarginate;
;
